# Supplementary material for: Antiviral Activity of Zinc Oxide Nanoparticles against SARS-CoV-2
Source: Int J Mol Sci. 2023 May 8;24(9):8425. doi: 10.3390/ijms24098425 (PMC10179150; doi:10.3390/ijms24098425)
Supplement: Supplementary file 1 [file ijms-24-08425-s001.zip]

Archive with 1 entries (1 files):
- ijms-2208111-supplementary.pdf
